# Supplementary material for: From Venom to Vein: Factor VII Activation as a Major Pathophysiological Target for Procoagulant Australian Elapid Snake Venoms
Source: Toxins (Basel). 2024 Oct 6;16(10):430. doi: 10.3390/toxins16100430 (PMC11510989; doi:10.3390/toxins16100430)
Supplement: Supplementary file 1 [file toxins-16-00430-s001.zip]

Archive with 1 entries (1 files):
- File S1-supplementary.xlsx
